# Supplementary material for: Identification of PANoptosis-related genes as biomarkers in ischemic stroke
Source: Front Neurol. 2025 Jul 25;16:1560514. doi: 10.3389/fneur.2025.1560514 (PMC12333936; doi:10.3389/fneur.2025.1560514)
Supplement: Supplementary file 4 [file Data_Sheet_1.zip › Raw code/Raw code.R]

####安装包####
#remotes::install_github("jmzeng1314/GEOmirror")#万能包
library(GEOmirror)
library(AnnoProbe)
library(GEOquery)
library(dplyr)
library(BiocManager)
library(DESeq2)
library(pheatmap)
#install.packages("Biobase")
#install.packages("stringr")
#install.packages("dplyr")
#install.packages("GEOquery")
library(remotes)
#BiocManager::install("edgeR")
#if(!require("BiocManager",quietly=TRUE))
#  install.packages("BiocManager")
#BiocManager::install("GEOquery")
##也可以是GEO数据库里R包的名字，直接导入

####更改工作目录、运行包####
setwd('IS & PAN')
setwd("DEG-gene")
setwd("GOKEGG")
setwd("10hub kegg")
setwd("Lasso")
setwd("Forest")
setwd("SVM")
setwd("cross gene&ROC")
setwd("hexiantu")
setwd("GSE16561")
setwd("correlation")
library(tidyverse)

####差异基因####
library(dplyr)
library(limma)
library(edgeR)
library(gplots)
library(org.Hs.eg.db)
library(stringr)
library(org.Hs.eg.db)
library(DESeq2)
library(pheatmap)  
library(ggplot2)  
library(dplyr)

df1=read.csv("GSE58294_series_matrix.txt",sep="\t")
df1 <- GSE58294_series_matrix
head(df1)
library(clusterProfiler)
library(org.Hs.eg.db)
# 查看org.Hs.eg.db 包提供的转换类型
keytypes(org.Hs.eg.db)
# 需要转换的Ensembl_ID
head( df1)
gpl=read.csv("GPL570-55999.txt",sep="\t")
gpl <- GPL570.55999
gpl1=gpl[,c(1,2)]
head( gpl1)
data1=merge(df1,gpl1,by.x = 'ID_REF', by.y = 'ID')
data1[1:3,]
dat=group_by(data1, Gene.Symbol) %>% summarize_each(funs(mean))
dat1=as.data.frame(dat)
head(dat1)
rownames(dat1)=dat1$Gene.Symbol
head(dat1)
exprSet_2=dat1[-1,c(-1,-2)]
#exprSet_3=exprSet_2[,c(-1)]
dim(exprSet_2)
head(exprSet_2)
#rownames(exprSet_2)=exprSet_2$Gene.Symbol
exprSet_na = exprSet_2   
exprSet_na[1:3,1:4]
#colnames(exprSet_na)=names1
write.csv(exprSet_na,"GSE58294-gene-expr.csv",sep=",",quote = FALSE)
#
par(mar=c(5,6,4,2))
boxplot(exprSet_na, xlab="", ylab="", 
        main="no-normalized", 
        col="lightblue", 
        border="#D5722F",
        las=2, 
        cex.axis=0.7, 
        cex.lab=1.2, 
        cex.main=1.5)
count2 <- normalizeBetweenArrays(exprSet_na)
count2[1:3,1:4]
boxplot(count2, xlab="", ylab="", 
        main="normalized", 
        col="lightblue", 
        border="#D5722F",
        las=2, 
        cex.axis=0.7, 
        cex.lab=1.2, 
        cex.main=1.5)
myfun <- function(x){
  return(2^x)
}

#select_index1=c(19:21,25:27,31:33,49,51,53,61,63,65,67,69,71,79,81,83,85,87,89)

group_list2=c(rep("CON",23),rep("IS",69))
head(group_list2)
design <- model.matrix(~0+factor(group_list2))
colnames(design)=levels(factor(group_list2))
head(design)

head(count2)
exp1=apply(count2,c(1,2),as.numeric)
exp1=apply(exp1,c(1,2),myfun)

contrast.matrix <- makeContrasts(IS-CON, levels=design)
#查看比较矩阵的信息，这里设置为Treat Vs. control
head(exp1)
sum(as.numeric(exp1["TREML4",c(1:23)]))
sum(as.numeric(exp1["TREML4",c(24:92)]))
fit <- lmFit(exp1,design)
fit2 <- contrasts.fit(fit,contrast.matrix)
fit <- eBayes(fit2, trend=TRUE)
output1 <- topTable(fit, coef=1,n=Inf) #这一步直接跳转到筛选上下调基因

sum(output1$adj.P.Val<0.05)
pvalue = 0.05
logFC =0
#增加上下调信息 和GeneSymbol
output1[pvalue > output1[,"adj.P.Val"]  &  output1[,"logFC"] >= logFC, ncol(output1)+1] = "Up"
output1[pvalue > output1[,"adj.P.Val"]  & -logFC >= output1[,"logFC"], ncol(output1)] = "Down"
output1[output1[,"adj.P.Val"] >= pvalue | logFC > abs(output1[,"logFC"]) , ncol(output1)] = "Normal"
colnames(output1)[ncol(output1)] = "Regulate"
#得到差异表达基因列表
deg1=output1[which(output1$Regulate!="Normal"),]
head(deg1);dim(deg1)
write.csv(output1,"1-data-diff//deg_mRNA_all-dat.csv",sep=",",quote = FALSE)
write.csv(deg1,"1-data-diff//deg_mRNA-dat.csv",sep=",",quote = FALSE)

dif1=read.csv("1-data-diff/deg_mRNA-dat.csv" )


deg1$abs_logFC=abs(deg1$logFC)
deg11=deg1[order(deg1$abs_logFC,decreasing = T),]
deg11_top50=deg11

deg11_top501=deg11_top50[order( deg11_top50$Regulate),]
deg11_top502=deg11_top501[order( deg11_top501$logFC),]
count2[1:3,1:4]
count_data50=count2[rownames(deg11_top502)[1:50],] #merge1
#sort(group_list )

library(pheatmap)
#创建数据集test测试矩阵
test = matrix(rnorm(200), 20, 10)
test[1:10, seq(1, 10, 2)] = test[1:10, seq(1, 10, 2)] + 3
test[11:20, seq(2, 10, 2)] = test[11:20, seq(2, 10, 2)] + 2
test[15:20, seq(2, 10, 2)] = test[15:20, seq(2, 10, 2)] + 4
colnames(test) = paste("Test", 1:10, sep = "")
rownames(test) = paste("Gene", 1:20, sep = "")
# 用pheatmap函数画热图
annotation_col = data.frame(group_list =factor(group_list2))
count_data501=apply(count_data50+1,c(1,2),log2)
rownames(annotation_col)=colnames(count_data50)
pheatmap(count_data501, color = colorRampPalette(colors = c("#2F7FC1","white","#D8383A"))(100),show_rownames = T, show_colnames = F,annotation_col = annotation_col,cluster_cols = FALSE)
count_data501[1:3,1:3]
# 火山图

library(ggplot2)
output1=read.csv("1-data-diff\\deg_mRNA_all-dat.csv")
pvalue = 0.05
logFC =1
head(output1 )
#增加上下调信息 和GeneSymbol
output1[pvalue > output1[,"adj.P.Val"]  &  output1[,"logFC"] >= logFC, ncol(output1)+1] = "Up"
output1[pvalue > output1[,"adj.P.Val"]  & -logFC >= output1[,"logFC"], ncol(output1)] = "Down"
output1[output1[,"adj.P.Val"] >= pvalue | logFC > abs(output1[,"logFC"]) , ncol(output1)] = "Normal"
colnames(output1)[ncol(output1)] = "Regulate1"


ggplot(output1, aes(y = logFC, x = -log10(P.Value), colour=Regulate1)) +
  geom_point(alpha=1, size=1.5) +
  scale_color_manual(values=c( "#2F7FC1","black","#D8383A"))+
  # 辅助线
  geom_vline(xintercept=-log10(0.05),lty=4,col="black",lwd=0.8) +
  geom_hline(yintercept = c(-1,1),
             lty=4,col="black",lwd=0.8) +
  # 坐标轴
  labs(x="log2(Fold Change)",
       y="-log10 (P-value)")+
  theme_bw()+
  ggtitle("Volcano Plot")+
  # 图例
  theme(plot.title = element_text(hjust = 0.5), 
        legend.position="right", 
        legend.title = element_blank()
  )

#提取上调和下调基因
upgene<-deg_mRNA.dat[deg_mRNA.dat$Regulate=="Up",]
downgene<-deg_mRNA.dat[deg_mRNA.dat$Regulate=="Down",]
upgene <- upgene[,-7]
downgene <- downgene[,-7]
head(upgene)
head(downgene)
write.csv(upgene,"upgene.csv")
write.csv(downgene,"downgene.csv")

####交集基因韦恩图####
#提取PANoptosis基因
PAN <- read.table("PAN.txt",sep = "\t",row.names = 1,check.names = F,stringsAsFactors = F,header = T)
as.data.frame("PAN")
#去除重叠基因
PAN <- PAN[!duplicated(PAN), ]
write.csv(PAN,file = "PAN_.csv")
#提取DEG中的UP和DOWN的基因
#画图（http://www.ehbio.com/test/venn/#/）

####GO、KEGG####
#chooseBioCmirror()
library("BiocManager")
library(ggplot2)
#BiocManager::install("clusterProfiler")
#BiocManager::install("org.Hs.eg.db")
#org.Hs.eg.db包主要注释人类基因:用于不同数据库ID间的转化
#install.packages("gridGraphics")
library(org.Hs.eg.db)
library(clusterProfiler)
###up上调基因GO、KEGG富集分析###
upGene <- read.csv("upgene.csv",row.names = 1)
Genes_up <- bitr(row.names(upGene),
                 fromType = "SYMBOL",
                 toType=c("ENTREZID"),
                 OrgDb=org.Hs.eg.db)
GO_up <- enrichGO(gene=Genes_up$ENTREZID,
                  OrgDb=org.Hs.eg.db,
                  keyType="ENTREZID",
                  ont="BP",
                  pAdjustMethod="BH",
                  pvalueCutoff=1,
                  qvalueCutoff=1,
                  minGSSize=5,
                  maxGSSize=5000,
                  readable=TRUE)
write.table(data.frame(ID=row.names(GO_up@result),GO_up@result),
            file = "GOenrich_up_result.txt",
            sep = "\t",
            quote = F,
            row.names = F,
            col.names = T)
#结果可视化-柱状图
pdf(file="GO_up_柱状图.pdf",width = 10,height = 8)
barplot(GO_up,drop=TRUE,
        showCategory=6,split="ONTOLOGY")+
  facet_grid(ONTOLOGY~.,scale='free')
barplot(
  GO_up,
  x="GeneRatio",
  color="p.adjust",
  showCategory=15,
  size=NULL,
  split=NULL,
  font.size=12,
  title="",
  orderBy="x",
  label_format=30)
dev.off()
head(GO_up@result)
#结果可视化-点图
pdf(file="GO_up_点图.pdf",width = 10,height = 8)
dotplot(GO_up,showCategory=6,split="ONTOLOGY")+
  facet_grid(ONTOLOGY~.,scale='free')#分面
dotplot(
  GO_up,
  x="GeneRatio",
  color="p.adjust",
  showCategory=15,
  size=NULL,
  split=NULL,
  font.size=12,
  title="",
  orderBy="x",
  label_format=30)#不分面

KEGG_up <- enrichKEGG(gene=Genes_up$ENTREZID,
                      organism="hsa",
                      keyType="kegg",
                      pAdjustMethod="BH",
                      pvalueCutoff=1,
                      qvalueCutoff=1)
pdf(file="KEGG_up_柱状图.pdf",width = 10,height = 8)
barplot(KEGG_up,
        x="GeneRatio",
        color="p.adjust",
        showCategory=15,
        title="KEGG")
pdf(file="KEGG_up_点图.pdf",width = 10,height = 8)
dotplot(KEGG_up)
view(as.data.frame(KEGG_up))
browseKEGG(KEGG_up,"hsa04115")
KEGG_up_results <- DOSE::setReadable(KEGG_up,
                                     OrgDb=org.Hs.eg.db,
                                     keyType="ENTREZID")
write.table(data.frame(ID=row.names(KEGG_up_results@result),KEGG_up_results@result),
            file = "KEGGenrich_up_result.txt",
            sep = "\t",
            quote = F,
            row.names = F,
            col.names = T)
###down下调基因GO、KEGG富集分析###
downGene <- read.csv("downgene.csv",row.names = 1)
Genes_down <- bitr(row.names(downGene),
                   fromType = "SYMBOL",
                   toType=c("ENTREZID"),
                   OrgDb=org.Hs.eg.db)
GO_down <- enrichGO(gene=Genes_down$ENTREZID,
                    OrgDb=org.Hs.eg.db,
                    keyType="ENTREZID",
                    ont="BP",
                    pAdjustMethod="BH",
                    pvalueCutoff=1,
                    qvalueCutoff=1,
                    minGSSize=5,
                    maxGSSize=5000,
                    readable=TRUE)
write.table(data.frame(ID=row.names(GO_down@result),GO_down@result),
            file = "GOenrich_down_result.txt",
            sep = "\t",
            quote = F,
            row.names = F,
            col.names = T)
#结果可视化-柱状图
pdf(file="GO_down柱状图.pdf",width = 10,height = 8)
barplot(GO_down,drop=TRUE,
        showCategory=6,split="ONTOLOGY")+
  facet_grid(ONTOLOGY~.,scale='free')
barplot(
  GO_down,
  x="GeneRatio",
  color="p.adjust",
  showCategory=15,
  size=NULL,
  split=NULL,
  font.size=12,
  title="",
  orderBy="x",
  label_format=30)#不分面
dev.off()
head(GO_down@result)
#结果可视化-点图
pdf(file="GO_down点图.pdf",width = 10,height = 8)
dotplot(GO_down,showCategory=6,split="ONTOLOGY")+
  facet_grid(ONTOLOGY~.,scale='free')#分面
dotplot(
  GO_down,
  x="GeneRatio",
  color="p.adjust",
  showCategory=15,
  size=NULL,
  split=NULL,
  font.size=12,
  title="",
  orderBy="x",
  label_format=30)#不分面

KEGG_down <- enrichKEGG(gene=Genes_down$ENTREZID,
                        organism="hsa",
                        keyType="kegg",
                        pAdjustMethod="BH",
                        pvalueCutoff=1,
                        qvalueCutoff=1)

pdf(file="KEGG_down柱状图.pdf",width = 10,height = 8)
barplot(KEGG_down,
        x="GeneRatio",
        color="p.adjust",
        showCategory=15,
        title="KEGG")
pdf(file="KEGG_down点图.pdf",width = 10,height = 8)
dotplot(KEGG_down)
view(as.data.frame(KEGG_down))
browseKEGG(KEGG_down,"hsa04115")
KEGG_down_results <- DOSE::setReadable(KEGG_down,
                                       OrgDb=org.Hs.eg.db,
                                       keyType="ENTREZID")
write.table(data.frame(ID=row.names(KEGG_down_results@result),KEGG_down_results@result),
            file = "KEGGenrich_down_result.txt",
            sep = "\t",
            quote = F,
            row.names = F,
            col.names = T)
###交叉基因富集分析###
##提取交叉基因
PAN <- read.csv("PAN_.csv",row.names = 1)
upgene <- read.csv("upgene.csv",row.names = 1)
downgene <- read.csv("downgene.csv",row.names = 1)
upgene <- rownames_to_column(upgene,var="Gene")
downgene <- rownames_to_column(downgene,var="Gene")
up_PAN <- inner_join(upgene,PAN,by="Gene")
down_PAN <- inner_join(downgene,PAN,by="Gene")
rownames(up_PAN) <- up_PAN$Gene
rownames(down_PAN) <- down_PAN$Gene
up_PAN <- up_PAN[,-c(1,8)]
down_PAN <- down_PAN[,-c(1,8)]
write.csv(up_PAN, file = "up_PAN.csv")
write.csv(down_PAN, file = "down_PAN.csv")
##数据整理及作图
#上调交叉基因
up_PAN <- read.csv("up_PAN.csv",row.names = 1)
Genes_up_PAN <- bitr(row.names(up_PAN),
                     fromType = "SYMBOL",
                     toType=c("ENTREZID"),
                     OrgDb=org.Hs.eg.db)
GO_up_PAN <- enrichGO(gene=Genes_up_PAN$ENTREZID,
                      OrgDb=org.Hs.eg.db,
                      keyType="ENTREZID",
                      ont="BP",
                      pAdjustMethod="BH",
                      pvalueCutoff=1,
                      qvalueCutoff=1,
                      minGSSize=5,
                      maxGSSize=5000,
                      readable=TRUE)
write.table(data.frame(ID=row.names(GO_up_PAN@result),GO_up_PAN@result),
            file = "GOenrich_up_PAN_result.txt",
            sep = "\t",
            quote = F,
            row.names = F,
            col.names = T)
#结果可视化-柱状图
pdf(file="GO_up_PAN_柱状图.pdf",width = 10,height = 8)
barplot(GO_up_PAN,drop=TRUE,
        showCategory=6,split="ONTOLOGY")+
  facet_grid(ONTOLOGY~.,scale='free')
barplot(
  GO_up_PAN,
  x="GeneRatio",
  color="p.adjust",
  showCategory=15,
  size=NULL,
  split=NULL,
  font.size=12,
  title="",
  orderBy="x",
  label_format=30)
dev.off()
head(GO_up_PAN@result)
#结果可视化-点图
pdf(file="GO_up_PAN_点图.pdf",width = 10,height = 8)
dotplot(GO_up_PAN,showCategory=6,split="ONTOLOGY")+
  facet_grid(ONTOLOGY~.,scale='free')#分面
dotplot(
  GO_up_PAN,
  x="GeneRatio",
  color="p.adjust",
  showCategory=15,
  size=NULL,
  split=NULL,
  font.size=12,
  title="",
  orderBy="x",
  label_format=30)#不分面

KEGG_up_PAN <- enrichKEGG(gene=Genes_up_PAN$ENTREZID,
                          organism="hsa",
                          keyType="kegg",
                          pAdjustMethod="BH",
                          pvalueCutoff=1,
                          qvalueCutoff=1)
pdf(file="KEGG_up_PAN_柱状图.pdf",width = 10,height = 8)
barplot(KEGG_up_PAN,
        x="GeneRatio",
        color="p.adjust",
        showCategory=15,
        title="KEGG")
pdf(file="KEGG_up_PAN_点图.pdf",width = 10,height = 8)
dotplot(KEGG_up_PAN)
view(as.data.frame(KEGG_up_PAN))
browseKEGG(KEGG_up_PAN,"hsa04115")
KEGG_up_PAN_results <- DOSE::setReadable(KEGG_up_PAN,
                                         OrgDb=org.Hs.eg.db,
                                         keyType="ENTREZID")
write.table(data.frame(ID=row.names(KEGG_up_PAN_results@result),KEGG_up_PAN_results@result),
            file = "KEGGenrich_up_PAN_result.txt",
            sep = "\t",
            quote = F,
            row.names = F,
            col.names = T)
#下调交叉基因
down_PAN <- read.csv("down_PAN.csv",row.names = 1)
Genes_down_PAN <- bitr(row.names(down_PAN),
                       fromType = "SYMBOL",
                       toType=c("ENTREZID"),
                       OrgDb=org.Hs.eg.db)
GO_down_PAN <- enrichGO(gene=Genes_down_PAN$ENTREZID,
                        OrgDb=org.Hs.eg.db,
                        keyType="ENTREZID",
                        ont="BP",
                        pAdjustMethod="BH",
                        pvalueCutoff=1,
                        qvalueCutoff=1,
                        minGSSize=5,
                        maxGSSize=5000,
                        readable=TRUE)
write.table(data.frame(ID=row.names(GO_down_PAN@result),GO_down_PAN@result),
            file = "GOenrich_down_PAN_result.txt",
            sep = "\t",
            quote = F,
            row.names = F,
            col.names = T)
#结果可视化-柱状图
pdf(file="GO_down_PAN_柱状图.pdf",width = 10,height = 8)
barplot(GO_down_PAN,drop=TRUE,
        showCategory=6,split="ONTOLOGY")+
  facet_grid(ONTOLOGY~.,scale='free')
barplot(
  GO_down_PAN,
  x="GeneRatio",
  color="p.adjust",
  showCategory=15,
  size=NULL,
  split=NULL,
  font.size=12,
  title="",
  orderBy="x",
  label_format=30)
dev.off()
head(GO_down_PAN@result)
#结果可视化-点图
pdf(file="GO_down_PAN_点图.pdf",width = 10,height = 8)
dotplot(GO_down_PAN,showCategory=6,split="ONTOLOGY")+
  facet_grid(ONTOLOGY~.,scale='free')#分面
dotplot(
  GO_down_PAN,
  x="GeneRatio",
  color="p.adjust",
  showCategory=15,
  size=NULL,
  split=NULL,
  font.size=12,
  title="",
  orderBy="x",
  label_format=30)#不分面

KEGG_down_PAN <- enrichKEGG(gene=Genes_down_PAN$ENTREZID,
                            organism="hsa",
                            keyType="kegg",
                            pAdjustMethod="BH",
                            pvalueCutoff=1,
                            qvalueCutoff=1)
pdf(file="KEGG_down_PAN_柱状图.pdf",width = 10,height = 8)
barplot(KEGG_down_PAN,
        x="GeneRatio",
        color="p.adjust",
        showCategory=15,
        title="KEGG")
pdf(file="KEGG_down_PAN_点图.pdf",width = 10,height = 8)
dotplot(KEGG_down_PAN)
view(as.data.frame(KEGG_down_PAN))
browseKEGG(KEGG_down_PAN,"hsa04115")
KEGG_down_PAN_results <- DOSE::setReadable(KEGG_down_PAN,
                                           OrgDb=org.Hs.eg.db,
                                           keyType="ENTREZID")
write.table(data.frame(ID=row.names(KEGG_down_PAN_results@result),KEGG_down_PAN_results@result),
            file = "KEGGenrich_down_PAN_result.txt",
            sep = "\t",
            quote = F,
            row.names = F,
            col.names = T)

####交叉基因PPI####
#String：https://cn.string-db.org/cgi/input?sessionId=bXmYsv7CnUrH&input_page_active_form=multiple_identifiers

####10Hub gene KEGG####
#上调
upGene <- read.csv("Hubgene_up.csv",row.names = 1)
rownames(upGene)=upGene[,1]
upGene <- upGene[,-1]
Genes_up <- bitr(row.names(upGene),
                 fromType = "SYMBOL",
                 toType=c("ENTREZID"),
                 OrgDb=org.Hs.eg.db)
KEGG_up <- enrichKEGG(gene=Genes_up$ENTREZID,
                      organism="hsa",
                      keyType="kegg",
                      pAdjustMethod="BH",
                      pvalueCutoff=1,
                      qvalueCutoff=1)
pdf(file="KEGG_hubup_柱状图.pdf",width = 10,height = 8)
barplot(KEGG_up,
        x="GeneRatio",
        color="p.adjust",
        showCategory=15,
        title="KEGG")
pdf(file="KEGG_hubup_点图.pdf",width = 10,height = 8)
dotplot(KEGG_up)
KEGG_up_results <- DOSE::setReadable(KEGG_up,
                                     OrgDb=org.Hs.eg.db,
                                     keyType="ENTREZID")
write.table(data.frame(ID=row.names(KEGG_up_results@result),KEGG_up_results@result),
            file = "KEGGenrich_Hub_up_result.txt",
            sep = "\t",
            quote = F,
            row.names = F,
            col.names = T)
#下调
downGene <- read.csv("Hubgene_down.csv",row.names = 1)
rownames(downGene)=downGene[,1]
downGene <- downGene[,-1]
Genes_down <- bitr(row.names(downGene),
                   fromType = "SYMBOL",
                   toType=c("ENTREZID"),
                   OrgDb=org.Hs.eg.db)
KEGG_down <- enrichKEGG(gene=Genes_down$ENTREZID,
                        organism="hsa",
                        keyType="kegg",
                        pAdjustMethod="BH",
                        pvalueCutoff=1,
                        qvalueCutoff=1)
pdf(file="KEGG_hubdown_柱状图.pdf",width = 10,height = 8)
barplot(KEGG_down,
        x="GeneRatio",
        color="p.adjust",
        showCategory=15,
        title="KEGG")
pdf(file="KEGG_hubdown_点图.pdf",width = 10,height = 8)
dotplot(KEGG_down)
KEGG_down_results <- DOSE::setReadable(KEGG_down,
                                       OrgDb=org.Hs.eg.db,
                                       keyType="ENTREZID")
write.table(data.frame(ID=row.names(KEGG_down_results@result),KEGG_down_results@result),
            file = "KEGGenrich_Hub_down_result.txt",
            sep = "\t",
            quote = F,
            row.names = F,
            col.names = T)
####lasso回归分析####
#install.packages("broom")
#install.packages("glmnet")
library(broom)
library(glmnet)
e <- exp_GSE58294#表达矩阵（行名为ID名，列名为样本名）
up_PAN <- read.csv("up_PAN.csv",row.names = 1)
down_PAN <- read.csv("down_PAN.csv",row.names = 1)
Hubgene_up <- up_PAN[rownames(up_PAN) %in% A$Gene,]
Hubgene_down <- down_PAN[rownames(down_PAN) %in% B$Gene,]
Hubgene_up <- rownames_to_column(Hubgene_up,var="gene")
Hubgene_down <- rownames_to_column(Hubgene_down,var="gene")
write.csv(Hubgene_up,"Hubgene_up.csv")
write.csv(Hubgene_down,"Hubgene_down.csv")
#需要分析的基因，只需要基因名字
##上调
Hubgene_up <- read.csv("Hubgene_up.csv",row.names = 1)
Hubgene_up <- Hubgene_up[,-c(2,3,4,5,6,7)] %>% as.data.frame()
e_up <- e[rownames(e) %in% Hubgene_up$.,]#将带有这些基因的表达矩阵提取出来
e_up <- as.data.frame(t(e_up))
fen <- read.csv("fen.csv",row.names = 1)#将带有lasso的分组信息（0，1）读入
e_up <- e_up[rownames(fen),]
e_up <- cbind(fen$lasso,e_up)#合并

states<-as.matrix(e_up)
x<-states[,-1]
y<-states[,1]
cvfit=cv.glmnet(x,y,type.measure = "mse",nfolds = 5,alpha=1)
plot(cvfit)
cvfit$lambda.min
c(cvfit$lambda.min, cvfit$lambda.1se)
lasso_up<-glmnet(x,y,family="binomial",alpha=1,nlambda = 100)
coef(lasso_up, s=c(0.006558318,0.050778671))
print(lasso_up) #结果中依次特征数，偏差解释比，参数λ，通常看最后一
plot(lasso_up,label=T) #L1范数
plot(lasso_up,xvar="lambda",label=T) #lambda参数
lasso.coef<-predict(lasso_up,s=0.4,type="coefficients") #回归系数
plot(lasso_up,xvar="dev",label=T) #解释偏差和回归系数的关系
lasso_up.y<-predict(lasso_up,newx=x,type="response",s=0.4) #拟合
plot(lasso_up.y,xlab="Predicted",ylab="Actual",main="Lasso Regression")
#筛选特征基因
coef=coef(lasso_up,s=cvfit$lambda.min)
index=which(coef!=0)
lassoGene_up=row.names(coef)[index]
lassoGene_up=lassoGene_up[-1]
write.csv(lassoGene_up,"lassoGene_up.csv")

##下调
Hubgene_down <- read.csv("Hubgene_down.csv",row.names = 1)
Hubgene_down <- Hubgene_down[,-c(2,3,4,5,6,7)] %>% as.data.frame()
e_down <- e[rownames(e) %in% Hubgene_down$.,]#将带有这些基因的表达矩阵提取出来
e_down <- as.data.frame(t(e_down))
fen <- read.csv("fen.csv",row.names = 1)#将带有lasso的分组信息（0，1）读入
e_down <- e_down[rownames(fen),]
e_down <- cbind(fen$lasso,e_down)#合并

states<-as.matrix(e_down)
x<-states[,-1]
y<-states[,1]
cvfit=cv.glmnet(x,y,type.measure = "mse",nfolds = 5,alpha=1)
plot(cvfit)
cvfit$lambda.min
c(cvfit$lambda.min, cvfit$lambda.1se)
lasso_down<-glmnet(x,y,family="binomial",alpha=1,nlambda = 100)
coef(lasso_down, s=c(0.007307862,0.022317154))
print(lasso_down) #结果中依次特征数，偏差解释比，参数λ，通常看最后一
plot(lasso_down,label=T) #L1范数
plot(lasso_down,xvar="lambda",label=T) #lambda参数
lasso_down.coef<-predict(lasso_down,s=0.4,type="coefficients") #回归系数
plot(lasso_down,xvar="dev",label=T) #解释偏差和回归系数的关系
lasso_down.y<-predict(lasso_down,newx=x,type="response",s=0.4) #拟合
plot(lasso_down.y,y,xlab="Predicted",ylab="Actual",main="Lasso Regression")
#筛选特征基因
coef=coef(lasso_down,s=cvfit$lambda.min)
index=which(coef!=0)
lassoGene_down=row.names(coef)[index]
lassoGene_down=lassoGene_down[-1]
write.csv(lassoGene_down,"lassoGene_down.csv")
#提取特征基因的样本信息
A <- lassoGene_up
B <- lassoGene_down
lassoup <- e[rownames(e) %in% A$x,]
lassodown <- e[rownames(e) %in% B$x,]
lassoup <- as.data.frame(t(lassoup))
lassodown <- as.data.frame(t(lassodown))
fen <- read.csv("fen.csv",row.names = 1)
lassoup <- lassoup[rownames(fen),]
lassodown <- lassodown[rownames(fen),]
lassoup <- cbind(fen$group,lassoup)
lassodown <- cbind(fen$group,lassodown)
write.csv(lassoup,"lassoup.csv")
write.csv(lassodown,"lassodown.csv")

####随机森林####
#BiocManager::install("randomForest")
library(randomForest)
#整理数据
fen <- read.csv("fen_.csv")
e <- exp_GSE58294
forest_up <- t(e[rownames(e) %in% Hubgene_up$gene,])
forest_down <- t(e[rownames(e) %in% Hubgene_down$gene,])
forest_up <- cbind(fen$lasso,forest_up)
forest_down <- cbind(fen$lasso,forest_down)
write.csv(forest_up,"forest_up.csv")
write.csv(forest_down,"forest_down.csv")
#运行包
library(caret)
library(shape)
display.progress = function (index, totalN, breakN=20) {
  if ( index %% ceiling(totalN/breakN)  ==0  ) {
    cat(paste(round(index*100/totalN), "% ", sep=""))
  }
}
k<-read.csv("forest_up.csv",row.names = 1)#按实际改文件，上调或下调
set.seed(20240720) # 设置种子
control <- rfeControl(functions = rfFuncs, # 选择随机森林；详细可参考http://topepo.github.io/caret/recursive-feature-elimination.html#rfe
                      method = "LGOCV", # 选择交叉验证法
                      number = 10) # 10折交叉验证
tmp <- k
candidate.gene<-colnames(k)
results <- rfe(x = tmp[,-1], 
               y =as.factor(k$X.1), 
               metric = "Accuracy",
               sizes = 1:(length(candidate.gene)-2), # 步长为1，速度较慢请耐心（约2小时）
               rfeControl = control)
final.gene <- predictors(results) # 取出最终基因
write.table(final.gene,"output_selected features_up.txt",sep = "\t",row.names = F,col.names = F,quote = F)
#记得改文件名
accres <- results$results # 取出迭代结果
write.table(accres, "output_accuracy result_up.txt", sep = "\t", row.names = F,col.names = T,quote = F)


# 设置颜色
jco <- c("#2874C5","#EABF00")

# 图1：随机森林准确性图
pdf(file = "accuracy_up_.pdf", width = 10, height = 8)#记得改文件名
par(bty="o", mgp = c(2,0.5,0), mar = c(3.1,4.1,2.1,2.1),tcl=-.25,las = 1)
index <- which.max(accres$Accuracy) # 取出准确率最大时的索引（基因个数）
## 画圈圈
plot(accres$Variables,
     accres$Accuracy,
     ylab = "",
     xlab = "Number of genes",
     col = "steelblue")
## 添加连线
lines(accres$Variables,accres$Accuracy,col = "steelblue")
## 定位最大值
points(index, accres[index,"Accuracy"],
       col = "steelblue",
       pch = 19,
       cex = 1.2)
## 补Y轴坐标（在plot时候写会和axis文字重叠）
mtext("Accuracy (Repeated Cross-Validation)",side = 2,line = 2.5, las = 3)
## 添加好看滴箭头
Arrows(x0 = index-7, x1 = index-2,
       y0 = accres[index,"Accuracy"], y1 = accres[index,"Accuracy"],
       arr.length = 0.2,
       lwd = 2,
       col = "black",
       arr.type = "triangle")
## 添加基因数目信息
text(x = index - 7,
     y = accres[index,"Accuracy"],
     labels = paste0("N=",index),
     pos = 2)
invisible(dev.off())

####SVM####
#BiocManager::install("sigFeature")
#install.packages("VennDiagram")
SVM_up <- read.csv("forest_up.csv",row.names = 1)
SVM_down <- read.csv("forest_down.csv",row.names = 1)
library(tidyverse)
library(glmnet)
source('msvmRFE.R')   
library(VennDiagram)
library(sigFeature)
library(e1071)
library(caret)
library(randomForest)
#library(e1071)
#source(msvmRFE.R)
a<-SVM_down#SVM_down
train<-a
input <- train

#采用五折交叉验证 (k-fold crossValidation）
svmRFE(input, k = 5, halve.above = 100) #分割数据，分配随机数
nfold = 5
nrows = nrow(input)
folds = rep(1:nfold, len=nrows)[sample(nrows)]
folds = lapply(1:nfold, function(x) which(folds == x))
results = lapply(folds, svmRFE.wrap, input, k=5, halve.above=100) #特征选择
top.features = WriteFeatures(results, input, save=F) #查看主要变量
head(top.features)

#把SVM-REF找到的特征保存到文件
write.csv(top.features,"feature_svm_down.csv")

# 运行时间主要取决于选择变量的个数，一般的电脑还是不要选择太多变量
# 选前6个变量进行SVM模型构建，体验一下

featsweep = lapply(1:6, FeatSweep.wrap, results, input) #6个变量
featsweep

save(featsweep,file = "featsweep_down.RData")
load("featsweep_down.RData")


#画图
no.info = min(prop.table(table(input[,1])))
errors = sapply(featsweep, function(x) ifelse(is.null(x), NA, x$error))

#dev.new(width=4, height=4, bg='white')
pdf("B_svm-error_down.pdf",width = 10,height = 8)
PlotErrors(errors, no.info=no.info) #查看错误率

dev.off()

#dev.new(width=4, height=4, bg='white')
pdf("B_svm-accuracy_down.pdf",width = 10,height = 8)
Plotaccuracy(1-errors,no.info=no.info) #查看准确率

dev.off()

# 图中红色圆圈所在的位置，即错误率最低点
which.min(errors) 
top<-top.features[1:which.min(errors), "FeatureName"]
write.csv(top,"top_down.csv")

#upupupupupup#
library(tidyverse)
library(glmnet)
source('msvmRFE.R')  
library(VennDiagram)
library(sigFeature)
library(e1071)
library(caret)
library(randomForest)
#library(e1071)
#source(msvmRFE.R)
a<-SVM_up#SVM_up
train<-a
input <- train

#采用五折交叉验证 (k-fold crossValidation）
svmRFE(input, k = 5, halve.above = 100) #分割数据，分配随机数
nfold = 5
nrows = nrow(input)
folds = rep(1:nfold, len=nrows)[sample(nrows)]
folds = lapply(1:nfold, function(x) which(folds == x))
results = lapply(folds, svmRFE.wrap, input, k=5, halve.above=100) #特征选择
top.features = WriteFeatures(results, input, save=F) #查看主要变量
head(top.features)

#把SVM-REF找到的特征保存到文件
write.csv(top.features,"feature_svm_up.csv")

# 运行时间主要取决于选择变量的个数，一般的电脑还是不要选择太多变量
# 选前6个变量进行SVM模型构建，体验一下

featsweep = lapply(1:6, FeatSweep.wrap, results, input) #6个变量
featsweep

save(featsweep,file = "featsweep_up.RData")
load("featsweep_up.RData")


#画图
no.info = min(prop.table(table(input[,1])))
errors = sapply(featsweep, function(x) ifelse(is.null(x), NA, x$error))

#dev.new(width=4, height=4, bg='white')
pdf("B_svm-error_up.pdf",width = 10,height = 8)
PlotErrors(errors, no.info=no.info) #查看错误率

dev.off()

#dev.new(width=4, height=4, bg='white')
pdf("B_svm-accuracy_up.pdf",width = 10,height = 8)
Plotaccuracy(1-errors,no.info=no.info) #查看准确率

dev.off()

# 图中红色圆圈所在的位置，即错误率最低点
which.min(errors) 
top<-top.features[1:which.min(errors), "FeatureName"]
write.csv(top,"top_up.csv")
####将三种机器学习取交集基因####
#读取文件
lassoGene_up <- read.csv("lassoGene_up.csv")
lassoGene_down <- read.csv("lassoGene_down.csv")
forestGene_up <- output_selected.features_up
forestGene_down <- output_selected.features_down
colnames(lassoGene_up) [1]<- "Gene"#将列名统一
write.csv(lassoGene_up,"lassoGene_up.csv")
write.csv(lassoGene_down,"lassoGene_down.csv")
write.csv(forestGene_up,"forestGene_up.csv")
write.csv(forestGene_down,"forestGene_down.csv")
svmGene_up <- read.csv("top_up.csv",row.names = 1)
svmGene_down <- read.csv("top_down.csv",row.names = 1)
write.csv(svmGene_up,"svmGene_up.csv")
write.csv(svmGene_down,"svmGene_down.csv")
#仙桃学术取交集基因
write.csv(Gene_up,"Gene_up.csv")
write.csv(Gene_down,"Gene_down.csv")

####ROC曲线绘制####
# 导入数据集
e <- exp_GSE58294
fen <- read.csv("fen.csv",row.names = 1)
Gene_up <- t(e[rownames(e) %in% Gene_up$Gene,])
Gene_up <- cbind(fen$group,Gene_up)
Gene_down <- t(e[rownames(e) %in% Gene_down$Gene,])
Gene_down <- cbind(fen$group,Gene_down)
write.csv(Gene_up,"Gene_up_exp.csv")
write.csv(Gene_down,"Gene_down_exp.csv")
# 用仙桃学术画图（https://www.xiantaozi.com/）

####GSE16561 ROC曲线验证####
train_up<-read.csv("Gene_up_exp.csv")
train_down<-read.csv("Gene_down_exp.csv")
test_up<-read.csv("gene_up_16561.csv")
test_down<-read.csv("gene_down_16561.csv")

library(rms)
dd=datadist(train_up)
options(datadist="dd")
dd=datadist(train_down)
options(datadist="dd")
names(train_down)
fit1<-lrm(y~ CASP1+CASP8+CTNNB1+NFKB1, data = train_up, x = T, y = T) 
fit1

fit2<-lrm(y~ AKT1+BIRC3+PSMC5+PSMD13+UBA52, data = train_down, x = T, y = T) 
fit2

fit1_train<-predict(fit1, newdata = train_up,
                    se.fit = FALSE, dispersion = NULL, terms = NULL,
                    na.action = na.pass)
fit1_test<-predict(fit1, newdata = test_up,
                   se.fit = FALSE, dispersion = NULL, terms = NULL,
                   na.action = na.pass)

fit2_train<-predict(fit2, newdata = train_down,
                    se.fit = FALSE, dispersion = NULL, terms = NULL,
                    na.action = na.pass)
fit2_test<-predict(fit2, newdata = test_down,
                   se.fit = FALSE, dispersion = NULL, terms = NULL,
                   na.action = na.pass)

library(pROC)
roc1<- roc(train_up$y, fit1_train)
roc1
ci.auc(roc1)

roc2<- roc(test_up$y, fit1_test)
roc2
ci.auc(roc2)

plot(roc1,xlim=c(1,0), ylim=c(0,1), legacy.axes=T,
     main="Up-regulated hub Gene",xlab="1-Specificity ",ylab="Sensitivity",lty=1,col="red",
     lwd = 2, cex.main=1, cex.lab=1.2, cex.axis=1.2, font=1.2,print.thres=F)
plot(roc2,xlim=c(1,0), ylim=c(0,1), legacy.axes=T,
     main="",xlab="1-Specificity ",ylab="Sensitivity",lty=1,col="blue",add=T,
     lwd = 2, cex.main=1.3, cex.lab=1.2, cex.axis=1.2, font=1.2,print.thres=F)
legend(x=xinch(x=-2),y=yinch(y=0.5),c("Train AUC 0.9943"),
       xpd=TRUE,lty=c(1,2),lwd = 2,col = "red",
       bty = "n",
       seg.len=1,cex=1.1)
legend(x=xinch(x=-2),y=yinch(y=0.3),c("Test AUC 0.7657"),
       xpd=TRUE,lty=c(1,2),lwd = 2,col = "blue",
       bty = "n",
       seg.len=1,cex=1.1)


roc3<- roc(train_down$y, fit2_train)
roc3
ci.auc(roc3)

roc4<- roc(test_down$y, fit2_test)
roc4
ci.auc(roc4)

plot(roc3,xlim=c(1,0), ylim=c(0,1), legacy.axes=T,
     main="Down-regulated hub Gene",xlab="1-Specificity ",ylab="Sensitivity",lty=1,col="red",
     lwd = 2, cex.main=1, cex.lab=1.2, cex.axis=1.2, font=1.2,print.thres=F)
plot(roc4,xlim=c(1,0), ylim=c(0,1), legacy.axes=T,
     main="",xlab="1-Specificity ",ylab="Sensitivity",lty=1,col="blue",add=T,
     lwd = 2, cex.main=1.3, cex.lab=1.2, cex.axis=1.2, font=1.2,print.thres=F)
legend(x=xinch(x=-2),y=yinch(y=0.5),c("Train AUC 0.8922"),
       xpd=TRUE,lty=c(1,2),lwd = 2,col = "red",
       bty = "n",
       seg.len=1,cex=1.1)
legend(x=xinch(x=-2),y=yinch(y=0.3),c("Test AUC 0.5967"),
       xpd=TRUE,lty=c(1,2),lwd = 2,col = "blue",
       bty = "n",
       seg.len=1,cex=1.1)


####和弦图展示交叉基因####
# 提取数据
PAN <- read.csv("PAN_.csv",row.names = 1)
row.names(PAN)=PAN[,1]
PAN_up <- PAN[rownames(PAN) %in% Gene_up$Gene,]
PAN_down <- PAN[rownames(PAN) %in% Gene_down$Gene,]
write.csv(PAN_up,"PAN_up.csv")
write.csv(PAN_down,"PAN_down.csv")
PAN_gene <- rbind(PAN_up,PAN_down)
write.csv(PAN_gene,"PAN_gene.csv")
# 绘制交叉基因用和弦图
chordDiagram(PAN_gene)
