# Supplementary material for: Identification of PANoptosis-related genes as biomarkers in ischemic stroke
Source: Front Neurol. 2025 Jul 25;16:1560514. doi: 10.3389/fneur.2025.1560514 (PMC12333936; doi:10.3389/fneur.2025.1560514)
Supplement: Supplementary file 5 [file Data_Sheet_2.zip]

Archive with 2 entries (1 files):
- Supplementary code/
- Supplementary code/Supplementary code.R
