# Supplementary material for: Identification of PANoptosis-related genes as biomarkers in ischemic stroke
Source: Front Neurol. 2025 Jul 25;16:1560514. doi: 10.3389/fneur.2025.1560514 (PMC12333936; doi:10.3389/fneur.2025.1560514)
Supplement: Supplementary file 5 [file Data_Sheet_2.zip › Supplementary code/Supplementary code.R]

####事后功率分析####
# 安装并加载 pwr 包
install.packages("pwr")
library(pwr)

# 设定参数（以二分类变量 AUC 为例）
# 效应量计算：Cohen's d = 2*AUC - 1（适用于 AUC=0.5967）
d <- 2 * 0.5967 - 1  # d = 0.1934（中等效应量约为 0.20，此处接近中等效应）
alpha <- 0.05        # 显著性水平
power <- 0.80        # 目标检验效能（80%）

# 计算所需样本量（双样本 t 检验等价形式）
result <- pwr.norm.test(d = d, sig.level = alpha, power = power)
result$n  # 输出每组所需样本量
